# Supplementary material for: New record of the lace bug species Acalypta marginata (Wolff) (Hemiptera: Heteroptera: Tingidae) from Japan
Source: Biodivers Data J. 2021 Feb 25;9:e62868. doi: 10.3897/BDJ.9.e62868 (PMC7933090; doi:10.3897/BDJ.9.e62868)
Supplement: XML Treatment for Acalypta marginata [file BDJ.9.e62868-treatment1.xml]

<!DOCTYPE tp:taxon-treatment
  PUBLIC "-//TaxonX//DTD Taxonomic Treatment Publishing DTD v0 20100105//EN" "tax-treatment-NSO.dtd">
<tp:taxon-treatment xmlns:tp="http://www.plazi.org/taxpub"><tp:treatment-meta><mixed-citation publication-type="journal"><person-group><name><surname>Souma</surname><given-names>Jun</given-names></name></person-group><article-title>New record of the lace bug species <italic><tp:taxon-name><tp:taxon-name-part taxon-name-part-type="genus" reg="Acalypta">Acalypta</tp:taxon-name-part> <tp:taxon-name-part taxon-name-part-type="species" reg="marginata">marginata</tp:taxon-name-part></tp:taxon-name></italic> (Wolff) (<tp:taxon-name><tp:taxon-name-part taxon-name-part-type="order">Hemiptera</tp:taxon-name-part></tp:taxon-name>: <tp:taxon-name><tp:taxon-name-part taxon-name-part-type="suborder">Heteroptera</tp:taxon-name-part></tp:taxon-name>: <tp:taxon-name><tp:taxon-name-part taxon-name-part-type="family">Tingidae</tp:taxon-name-part></tp:taxon-name>) from Japan</article-title><source>Biodivers Data J</source><day>25</day><month>2</month><year>2021</year><volume>9</volume><pub-id pub-id-type="doi">10.3897/BDJ.9.e62868</pub-id></mixed-citation></tp:treatment-meta><tp:nomenclature><tp:taxon-name><object-id xmlns:xlink="http://www.w3.org/1999/xlink" content-type="arpha" xlink:type="simple">557B707A-18E4-50BD-AB13-614E38EB6CD5</object-id><tp:taxon-name-part taxon-name-part-type="genus">Acalypta</tp:taxon-name-part> <tp:taxon-name-part taxon-name-part-type="species">marginata</tp:taxon-name-part></tp:taxon-name><tp:nomenclature-citation-list><tp:nomenclature-citation><tp:taxon-name><tp:taxon-name-part taxon-name-part-type="genus" reg="Acanthia">Acanthia</tp:taxon-name-part> <tp:taxon-name-part taxon-name-part-type="species" reg="marginata">marginata</tp:taxon-name-part></tp:taxon-name><comment>: <xref ref-type="bibr" rid="B6510990">Wolff 1804</xref>: 132, new species, description and figures.</comment></tp:nomenclature-citation><tp:nomenclature-citation><tp:taxon-name><tp:taxon-name-part taxon-name-part-type="genus" reg="Acalypta">Acalypta</tp:taxon-name-part> <tp:taxon-name-part taxon-name-part-type="species" reg="marginata">marginata</tp:taxon-name-part></tp:taxon-name><comment>: <xref ref-type="bibr" rid="B6510870">Horváth 1906</xref>: 26, new combination, description; <xref ref-type="bibr" rid="B6510901">Putshkov 1974</xref><xref ref-type="bibr" rid="B6510870">Horváth 1906</xref>: 169, monograph, description and figures; <xref ref-type="bibr" rid="B6510848">Golub 1982</xref>: 201, distribution and biology; <xref ref-type="bibr" rid="B6510879">Péricart 1983</xref>: 111, monograph, description and figures; <xref ref-type="bibr" rid="B6510857">Golub 1988</xref>: 140, key to species and figures; <xref ref-type="bibr" rid="B6510888">Péricart and Golub 1996</xref>: 8, catalogue; <xref ref-type="bibr" rid="B6510909">Rédei et al. 2004</xref>: 75, biology; <xref ref-type="bibr" rid="B6510918">Rintala and Rinne 2011</xref>: 74, monograph, description and figures; <xref ref-type="bibr" rid="B6510806">Aukema et al. 2013</xref>: 58, catalogue; <xref ref-type="bibr" rid="B6510822">Cho et al. 2020</xref>: 738, distribution and biology.</comment></tp:nomenclature-citation></tp:nomenclature-citation-list></tp:nomenclature><tp:treatment-sec sec-type="materials"><title>Materials</title><list list-type="alpha-lower" list-content="occurrences"><list-item><p><bold>Type status:</bold> <named-content xmlns:xlink="http://www.w3.org/1999/xlink" content-type="dwc:typeStatus" xlink:type="simple">Other material</named-content>. <bold>Occurrence:</bold> recordedBy: <named-content xmlns:xlink="http://www.w3.org/1999/xlink" content-type="dwc:recordedBy" xlink:type="simple">Shigehisa Hori</named-content>; individualCount: <named-content xmlns:xlink="http://www.w3.org/1999/xlink" content-type="dwc:individualCount" xlink:type="simple">3</named-content>; sex: <named-content xmlns:xlink="http://www.w3.org/1999/xlink" content-type="dwc:sex" xlink:type="simple">male</named-content>; lifeStage: <named-content xmlns:xlink="http://www.w3.org/1999/xlink" content-type="dwc:lifeStage" xlink:type="simple">adult</named-content>; <bold>Location:</bold> islandGroup: <named-content xmlns:xlink="http://www.w3.org/1999/xlink" content-type="dwc:islandGroup" xlink:type="simple">Japanese archipelago</named-content>; island: <named-content xmlns:xlink="http://www.w3.org/1999/xlink" content-type="dwc:island" xlink:type="simple">Hokkaido</named-content>; country: <named-content xmlns:xlink="http://www.w3.org/1999/xlink" content-type="dwc:country" xlink:type="simple">Japan</named-content>; stateProvince: <named-content xmlns:xlink="http://www.w3.org/1999/xlink" content-type="dwc:stateProvince" xlink:type="simple">Hokkaido</named-content>; municipality: <named-content xmlns:xlink="http://www.w3.org/1999/xlink" content-type="dwc:municipality" xlink:type="simple">Abashiri</named-content>; locality: <named-content xmlns:xlink="http://www.w3.org/1999/xlink" content-type="dwc:locality" xlink:type="simple">Oketo-chô, Nakayama-fûketsu</named-content>; decimalLatitude: <named-content xmlns:xlink="http://www.w3.org/1999/xlink" content-type="dwc:decimalLatitude" xlink:type="simple">43.58597226</named-content>; decimalLongitude: <named-content xmlns:xlink="http://www.w3.org/1999/xlink" content-type="dwc:decimalLongitude" xlink:type="simple">143.4748237</named-content>; geodeticDatum: <named-content xmlns:xlink="http://www.w3.org/1999/xlink" content-type="dwc:geodeticDatum" xlink:type="simple">WGS84</named-content>; <bold>Identification:</bold> identifiedBy: <named-content xmlns:xlink="http://www.w3.org/1999/xlink" content-type="dwc:identifiedBy" xlink:type="simple">Jun Souma</named-content>; dateIdentified: <named-content xmlns:xlink="http://www.w3.org/1999/xlink" content-type="dwc:dateIdentified" xlink:type="simple">2019</named-content>; <bold>Event:</bold> samplingProtocol: <named-content xmlns:xlink="http://www.w3.org/1999/xlink" content-type="dwc:samplingProtocol" xlink:type="simple">none specified</named-content>; eventDate: <named-content xmlns:xlink="http://www.w3.org/1999/xlink" content-type="dwc:eventDate" xlink:type="simple">1994-07-08–20</named-content>; <bold>Record Level:</bold> institutionCode: <named-content xmlns:xlink="http://www.w3.org/1999/xlink" content-type="dwc:institutionCode" xlink:type="simple">TUA</named-content>; basisOfRecord: <named-content xmlns:xlink="http://www.w3.org/1999/xlink" content-type="dwc:basisOfRecord" xlink:type="simple">PreservedSpecimen</named-content></p></list-item><list-item><p><bold>Type status:</bold> <named-content xmlns:xlink="http://www.w3.org/1999/xlink" content-type="dwc:typeStatus" xlink:type="simple">Other material</named-content>. <bold>Occurrence:</bold> recordedBy: <named-content xmlns:xlink="http://www.w3.org/1999/xlink" content-type="dwc:recordedBy" xlink:type="simple">Shigehisa Hori</named-content>; individualCount: <named-content xmlns:xlink="http://www.w3.org/1999/xlink" content-type="dwc:individualCount" xlink:type="simple">2</named-content>; sex: <named-content xmlns:xlink="http://www.w3.org/1999/xlink" content-type="dwc:sex" xlink:type="simple">male</named-content>; lifeStage: <named-content xmlns:xlink="http://www.w3.org/1999/xlink" content-type="dwc:lifeStage" xlink:type="simple">adult</named-content>; <bold>Location:</bold> islandGroup: <named-content xmlns:xlink="http://www.w3.org/1999/xlink" content-type="dwc:islandGroup" xlink:type="simple">Japanese archipelago</named-content>; island: <named-content xmlns:xlink="http://www.w3.org/1999/xlink" content-type="dwc:island" xlink:type="simple">Hokkaido</named-content>; country: <named-content xmlns:xlink="http://www.w3.org/1999/xlink" content-type="dwc:country" xlink:type="simple">Japan</named-content>; stateProvince: <named-content xmlns:xlink="http://www.w3.org/1999/xlink" content-type="dwc:stateProvince" xlink:type="simple">Hokkaido</named-content>; municipality: <named-content xmlns:xlink="http://www.w3.org/1999/xlink" content-type="dwc:municipality" xlink:type="simple">Shirataki-mura</named-content>; locality: <named-content xmlns:xlink="http://www.w3.org/1999/xlink" content-type="dwc:locality" xlink:type="simple">Mt. Hirayama</named-content>; decimalLatitude: <named-content xmlns:xlink="http://www.w3.org/1999/xlink" content-type="dwc:decimalLatitude" xlink:type="simple">43.77086032</named-content>; decimalLongitude: <named-content xmlns:xlink="http://www.w3.org/1999/xlink" content-type="dwc:decimalLongitude" xlink:type="simple">143.02416775</named-content>; geodeticDatum: <named-content xmlns:xlink="http://www.w3.org/1999/xlink" content-type="dwc:geodeticDatum" xlink:type="simple">WGS84</named-content>; <bold>Identification:</bold> identifiedBy: <named-content xmlns:xlink="http://www.w3.org/1999/xlink" content-type="dwc:identifiedBy" xlink:type="simple">Jun Souma</named-content>; dateIdentified: <named-content xmlns:xlink="http://www.w3.org/1999/xlink" content-type="dwc:dateIdentified" xlink:type="simple">2019</named-content>; <bold>Event:</bold> samplingProtocol: <named-content xmlns:xlink="http://www.w3.org/1999/xlink" content-type="dwc:samplingProtocol" xlink:type="simple">pitfall trap near Japanese butterbur</named-content>; eventDate: <named-content xmlns:xlink="http://www.w3.org/1999/xlink" content-type="dwc:eventDate" xlink:type="simple">1993-07-20</named-content>; <bold>Record Level:</bold> institutionCode: <named-content xmlns:xlink="http://www.w3.org/1999/xlink" content-type="dwc:institutionCode" xlink:type="simple">TUA</named-content>; basisOfRecord: <named-content xmlns:xlink="http://www.w3.org/1999/xlink" content-type="dwc:basisOfRecord" xlink:type="simple">PreservedSpecimen</named-content></p></list-item></list></tp:treatment-sec><tp:treatment-sec sec-type="Diagnosis"><title>Diagnosis</title><p><italic><tp:taxon-name><tp:taxon-name-part taxon-name-part-type="genus" reg="Acalypta">Acalypta</tp:taxon-name-part> <tp:taxon-name-part taxon-name-part-type="species" reg="marginata">marginata</tp:taxon-name-part></tp:taxon-name></italic> can be differentiated from other species of <italic><tp:taxon-name><tp:taxon-name-part taxon-name-part-type="genus" reg="Acalypta">Acalypta</tp:taxon-name-part></tp:taxon-name></italic> by a combination of the following characteristics: both macropterous and brachypterous morphs known; body fuscous, elongate in brachypterous morph (Fig. <xref ref-type="fig" rid="F6511199">1</xref><xref ref-type="fig" rid="F6680252">a</xref>, <xref ref-type="fig" rid="F6680253">b</xref>) and oblong in macropterous morph; antenniferous tubercles obtuse, slightly curved inwards; basal part of antennal segment III not thickened; rostrum reaching posterior margin of metasternum (Fig. <xref ref-type="fig" rid="F6511199">1</xref><xref ref-type="fig" rid="F6680254">c</xref>); pronotum tricarinate, 0.8 times as long as maximum width across paranota; hood concealing basal eighth of vertex; pronotal carinae laminate; calli coarsely punctate; paranotum with 2 rows of areolae at widest part; anterolateral angle of paranotum rounded, not protruding anteriad; posterolateral angle of paranotum not protruding posteriad; posterior process 2.2 times as wide as its length; posterior margin of hemelytron in brachypterous morph weakly sinuate; gap between both hemelytra in brachypterous morph distinctly narrower than discoidal area at widest part of each; costal area with a single row of areolae throughout its length; subcostal area with 3–5 rows of areolae at widest part; discoidal area with 3–5 rows at widest part, expanded beyond apical fourth of hemelytron in brachypterous morph, as wide as subcostal area at widest parts of each; and basal third of discoidal-sutural boundary vein carinate.</p></tp:treatment-sec><tp:treatment-sec sec-type="Distribution"><title>Distribution</title><p>Japan (Hokkaido) (Fig. <xref ref-type="fig" rid="F6511162">2</xref>), Armenia(?), Austria, Azerbaijan, Belgium, Bosnia Herzegovina, Bulgaria, Byelorussia, Croatia, Czech Republic, Finland, France, Germany, Hungary, Italy, Latvia, Luxembourg, Moldavia, Mongolia, Netherlands, Norway, Poland, Portugal, Romania, Russia, Serbia, Slovakia, Slovenia, Spain, Sweden, Switzerland, Turkey, Ukraine (<xref ref-type="bibr" rid="B6510888">Péricart and Golub 1996</xref>, <xref ref-type="bibr" rid="B6510806">Aukema et al. 2013</xref>, <xref ref-type="bibr" rid="B6510822">Cho et al. 2020</xref>).</p></tp:treatment-sec><tp:treatment-sec sec-type="Biology"><title>Biology</title><p>The host plant for <italic><tp:taxon-name><tp:taxon-name-part taxon-name-part-type="genus" reg="Acalypta">Acalypta</tp:taxon-name-part> <tp:taxon-name-part taxon-name-part-type="species" reg="marginata">marginata</tp:taxon-name-part></tp:taxon-name></italic> in Japan is unknown. In other distribution areas, <italic><tp:taxon-name><tp:taxon-name-part taxon-name-part-type="genus" reg="Acalypta">A.</tp:taxon-name-part> <tp:taxon-name-part taxon-name-part-type="species" reg="marginata">marginata</tp:taxon-name-part></tp:taxon-name></italic> is found on <italic><tp:taxon-name><tp:taxon-name-part taxon-name-part-type="genus" reg="Rhytidiadelphus">Rhytidiadelphus</tp:taxon-name-part></tp:taxon-name></italic> sp. (<tp:taxon-name><tp:taxon-name-part taxon-name-part-type="family">Hylocomiaceae</tp:taxon-name-part></tp:taxon-name>); it is also found on herbaceous plants (<xref ref-type="bibr" rid="B6510901">Putshkov 1974</xref>, <xref ref-type="bibr" rid="B6510879">Péricart 1983</xref>, <xref ref-type="bibr" rid="B6510909">Rédei et al. 2004</xref>, <xref ref-type="bibr" rid="B6510918">Rintala and Rinne 2011</xref>).</p><p><italic><tp:taxon-name><tp:taxon-name-part taxon-name-part-type="genus" reg="Acalypta">Acalypta</tp:taxon-name-part> <tp:taxon-name-part taxon-name-part-type="species" reg="marginata">marginata</tp:taxon-name-part></tp:taxon-name></italic> is found in grasslands in Japan. In other distribution areas, <italic><tp:taxon-name><tp:taxon-name-part taxon-name-part-type="genus" reg="Acalypta">A.</tp:taxon-name-part> <tp:taxon-name-part taxon-name-part-type="species" reg="marginata">marginata</tp:taxon-name-part></tp:taxon-name></italic> is known to be found in dry and sunny environments, such as grassy ground; however, it is sometimes collected from humid and shaded environments, such as the forest floor (cf. <xref ref-type="bibr" rid="B6510901">Putshkov 1974</xref>, <xref ref-type="bibr" rid="B6510909">Rédei et al. 2004</xref>).</p><p>In Japan, adults have been collected only in July and the overwintering stage is unknown. In other distribution areas, adults are found in almost all seasons and the overwintering stage is known to be the adult or elder nymph (<xref ref-type="bibr" rid="B6510901">Putshkov 1974</xref>, <xref ref-type="bibr" rid="B6510879">Péricart 1983</xref>, <xref ref-type="bibr" rid="B6510909">Rédei et al. 2004</xref>, <xref ref-type="bibr" rid="B6510918">Rintala and Rinne 2011</xref>).</p></tp:treatment-sec><tp:treatment-sec sec-type="Taxon discussion"><title>Taxon discussion</title><p>The above-recorded specimens match well with the photographs of the non-types (<xref ref-type="bibr" rid="B6510918">Rintala and Rinne 2011</xref>), descriptions (<xref ref-type="bibr" rid="B6510990">Wolff 1804</xref>, <xref ref-type="bibr" rid="B6510888">Péricart and Golub 1996</xref>) and keys (<xref ref-type="bibr" rid="B6510901">Putshkov 1974</xref>, <xref ref-type="bibr" rid="B6510857">Golub 1988</xref>) of <italic><tp:taxon-name><tp:taxon-name-part taxon-name-part-type="genus" reg="Acalypta">Acalypta</tp:taxon-name-part> <tp:taxon-name-part taxon-name-part-type="species" reg="marginata">marginata</tp:taxon-name-part></tp:taxon-name></italic> described from Hungary, based on the brachypterous morph.</p><p><italic><tp:taxon-name><tp:taxon-name-part taxon-name-part-type="genus" reg="Acalypta">Acalypta</tp:taxon-name-part> <tp:taxon-name-part taxon-name-part-type="species" reg="marginata">marginata</tp:taxon-name-part></tp:taxon-name></italic> is very similar to <italic><tp:taxon-name><tp:taxon-name-part taxon-name-part-type="genus" reg="Acalypta">A.</tp:taxon-name-part> <tp:taxon-name-part taxon-name-part-type="species" reg="nigrina">nigrina</tp:taxon-name-part></tp:taxon-name></italic> Fallén, 1807 in the shape of the antenniferous tubercles and the pronotum; however, the former is distinguished from the latter by the following characteristics: body fuscous and elongate in brachypterous morph (Fig. <xref ref-type="fig" rid="F6511199">1</xref><xref ref-type="fig" rid="F6680252">a</xref>, <xref ref-type="fig" rid="F6680253">b</xref>). In contrast, <italic><tp:taxon-name><tp:taxon-name-part taxon-name-part-type="genus" reg="Acalypta">A.</tp:taxon-name-part> <tp:taxon-name-part taxon-name-part-type="species" reg="nigrina">nigrina</tp:taxon-name-part></tp:taxon-name></italic> has the following features: body dark grey and ovate in brachypterous morph.</p></tp:treatment-sec><tp:treatment-sec><!--Section generated to contain objects referenced in tp:taxon-treatment.--><fig-group id="F6511199" position="float" orientation="portrait"><caption><p>Habitus images of <italic><tp:taxon-name><tp:taxon-name-part taxon-name-part-type="genus" reg="Acalypta">Acalypta</tp:taxon-name-part> <tp:taxon-name-part taxon-name-part-type="species" reg="marginata">marginata</tp:taxon-name-part></tp:taxon-name></italic> from Hokkaido, Japan.</p></caption><fig id="F6680252" position="float" orientation="portrait"><object-id xmlns:xlink="http://www.w3.org/1999/xlink" content-type="arpha" xlink:type="simple">5E5440B1-AACE-54A4-BBDA-20C98692C39E</object-id><object-id xmlns:xlink="http://www.w3.org/1999/xlink" content-type="doi" xlink:type="simple">10.3897/BDJ.9.e62868.figure1a</object-id><label>Figure 1a.</label><caption><p>brachypterous male, dorsal view. Scale bar 1.0 mm.</p></caption><graphic xmlns:xlink="http://www.w3.org/1999/xlink" xlink:href="bdj-09-e62868-g001_a.jpg" xlink:type="simple" position="float" orientation="portrait" id="oo_504152.jpg"><uri content-type="original_file" xlink:type="simple">https://binary.pensoft.net/fig/504152</uri></graphic></fig><fig id="F6680253" position="float" orientation="portrait"><object-id xmlns:xlink="http://www.w3.org/1999/xlink" content-type="arpha" xlink:type="simple">F9C3E31C-5B39-54BB-BC54-9E5519B1F7B7</object-id><object-id xmlns:xlink="http://www.w3.org/1999/xlink" content-type="doi" xlink:type="simple">10.3897/BDJ.9.e62868.figure1b</object-id><label>Figure 1b.</label><caption><p>brachypterous male, lateral view. Scale bar 1.0 mm.</p></caption><graphic xmlns:xlink="http://www.w3.org/1999/xlink" xlink:href="bdj-09-e62868-g001_b.jpg" xlink:type="simple" position="float" orientation="portrait" id="oo_504151.jpg"><uri content-type="original_file" xlink:type="simple">https://binary.pensoft.net/fig/504151</uri></graphic></fig><fig id="F6680254" position="float" orientation="portrait"><object-id xmlns:xlink="http://www.w3.org/1999/xlink" content-type="arpha" xlink:type="simple">038F642A-C3DC-5E62-8977-E2A2EE8033FD</object-id><object-id xmlns:xlink="http://www.w3.org/1999/xlink" content-type="doi" xlink:type="simple">10.3897/BDJ.9.e62868.figure1c</object-id><label>Figure 1c.</label><caption><p>rostrum, ventral view. Scale bar 0.2 mm.</p></caption><graphic xmlns:xlink="http://www.w3.org/1999/xlink" xlink:href="bdj-09-e62868-g001_c.jpg" xlink:type="simple" position="float" orientation="portrait" id="oo_504150.jpg"><uri content-type="original_file" xlink:type="simple">https://binary.pensoft.net/fig/504150</uri></graphic></fig></fig-group><fig id="F6680252" position="float" orientation="portrait"><object-id xmlns:xlink="http://www.w3.org/1999/xlink" content-type="arpha" xlink:type="simple">5E5440B1-AACE-54A4-BBDA-20C98692C39E</object-id><object-id xmlns:xlink="http://www.w3.org/1999/xlink" content-type="doi" xlink:type="simple">10.3897/BDJ.9.e62868.figure1a</object-id><label>Figure 1a.</label><caption><p>brachypterous male, dorsal view. Scale bar 1.0 mm.</p></caption><graphic xmlns:xlink="http://www.w3.org/1999/xlink" xlink:href="bdj-09-e62868-g001_a.jpg" xlink:type="simple" position="float" orientation="portrait" id="oo_504152.jpg"><uri content-type="original_file" xlink:type="simple">https://binary.pensoft.net/fig/504152</uri></graphic></fig><fig id="F6680253" position="float" orientation="portrait"><object-id xmlns:xlink="http://www.w3.org/1999/xlink" content-type="arpha" xlink:type="simple">F9C3E31C-5B39-54BB-BC54-9E5519B1F7B7</object-id><object-id xmlns:xlink="http://www.w3.org/1999/xlink" content-type="doi" xlink:type="simple">10.3897/BDJ.9.e62868.figure1b</object-id><label>Figure 1b.</label><caption><p>brachypterous male, lateral view. Scale bar 1.0 mm.</p></caption><graphic xmlns:xlink="http://www.w3.org/1999/xlink" xlink:href="bdj-09-e62868-g001_b.jpg" xlink:type="simple" position="float" orientation="portrait" id="oo_504151.jpg"><uri content-type="original_file" xlink:type="simple">https://binary.pensoft.net/fig/504151</uri></graphic></fig><fig id="F6680254" position="float" orientation="portrait"><object-id xmlns:xlink="http://www.w3.org/1999/xlink" content-type="arpha" xlink:type="simple">038F642A-C3DC-5E62-8977-E2A2EE8033FD</object-id><object-id xmlns:xlink="http://www.w3.org/1999/xlink" content-type="doi" xlink:type="simple">10.3897/BDJ.9.e62868.figure1c</object-id><label>Figure 1c.</label><caption><p>rostrum, ventral view. Scale bar 0.2 mm.</p></caption><graphic xmlns:xlink="http://www.w3.org/1999/xlink" xlink:href="bdj-09-e62868-g001_c.jpg" xlink:type="simple" position="float" orientation="portrait" id="oo_504150.jpg"><uri content-type="original_file" xlink:type="simple">https://binary.pensoft.net/fig/504150</uri></graphic></fig><fig id="F6511162" position="float" orientation="portrait"><object-id xmlns:xlink="http://www.w3.org/1999/xlink" content-type="arpha" xlink:type="simple">98713F25-D9BD-5EFD-B245-E43F5DBA68E4</object-id><object-id xmlns:xlink="http://www.w3.org/1999/xlink" content-type="doi" xlink:type="simple">10.3897/BDJ.9.e62868.figure2</object-id><label>Figure 2.</label><caption><p>Collection sites for <italic><tp:taxon-name><tp:taxon-name-part taxon-name-part-type="genus" reg="Acalypta">Acalypta</tp:taxon-name-part> <tp:taxon-name-part taxon-name-part-type="species" reg="marginata">marginata</tp:taxon-name-part></tp:taxon-name></italic> from Hokkaido, Japan.</p></caption><graphic xmlns:xlink="http://www.w3.org/1999/xlink" xlink:href="bdj-09-e62868-g002.jpg" position="float" id="oo_494544.jpg" orientation="portrait" xlink:type="simple"><uri content-type="original_file" xlink:type="simple">https://binary.pensoft.net/fig/494544</uri></graphic></fig></tp:treatment-sec><ref-list><ref id="B6510990"><element-citation xmlns:xlink="http://www.w3.org/1999/xlink" publication-type="book" xlink:type="simple"><person-group person-group-type="author"><name name-style="western"><surname>Wolff</surname><given-names>J. F.</given-names></name></person-group><year>1804</year><source>Icones Cimicum descriptionibus illustratae. Fasc. 4</source><publisher-name>Apvd Ioannem Iacobvm Palm</publisher-name><publisher-loc>Erlangae</publisher-loc><size units="page">40</size></element-citation></ref><ref id="B6510870"><element-citation xmlns:xlink="http://www.w3.org/1999/xlink" publication-type="article" xlink:type="simple"><person-group person-group-type="author"><name name-style="western"><surname>Horváth</surname><given-names>G.</given-names></name></person-group><year>1906</year><article-title>Synopsis tingitidarum regionis Palaearcticae</article-title><source>Annales Historico-Naturales Musei Nationalis Hungarici</source><volume>4</volume><fpage>1</fpage><lpage>117</lpage></element-citation></ref><ref id="B6510901"><element-citation xmlns:xlink="http://www.w3.org/1999/xlink" publication-type="book" xlink:type="simple"><person-group person-group-type="author"><name name-style="western"><surname>Putshkov</surname><given-names>V. G.</given-names></name></person-group><year>1974</year><source>Beritidi, chervonoklopi, piezmatidi, pidkorniki i tingidi. Fauna Ukraini. Tom 21. Vipusk 4</source><publisher-name>Vidavnitstvo “Naukova Dumka”</publisher-name><publisher-loc>Kiiv</publisher-loc><size units="page">332</size><comment content-type="language">Ukrainian</comment></element-citation></ref><ref id="B6510848"><element-citation xmlns:xlink="http://www.w3.org/1999/xlink" publication-type="article" xlink:type="simple"><person-group person-group-type="author"><name name-style="western"><surname>Golub</surname><given-names>V. B.</given-names></name></person-group><year>1982</year><article-title>New data on the fauna of the lacebugs (<tp:taxon-name><tp:taxon-name-part taxon-name-part-type="suborder">Heteroptera</tp:taxon-name-part></tp:taxon-name>, <tp:taxon-name><tp:taxon-name-part taxon-name-part-type="family">Tingidae</tp:taxon-name-part></tp:taxon-name>) of the Mongolian People's Republic</article-title><source>Nasekomye Mongolii</source><volume>8</volume><fpage>200</fpage><lpage>209</lpage><comment content-type="language">Russian, with English summary</comment></element-citation></ref><ref id="B6510879"><element-citation xmlns:xlink="http://www.w3.org/1999/xlink" publication-type="article" xlink:type="simple"><person-group person-group-type="author"><name name-style="western"><surname>Péricart</surname><given-names>J.</given-names></name></person-group><year>1983</year><article-title>Hémiptères <tp:taxon-name><tp:taxon-name-part taxon-name-part-type="family">Tingidae</tp:taxon-name-part></tp:taxon-name> euro-méditerranéens</article-title><source>Faune de France</source><volume>69</volume><fpage>1</fpage><lpage>620</lpage><comment content-type="language">French</comment></element-citation></ref><ref id="B6510857"><element-citation xmlns:xlink="http://www.w3.org/1999/xlink" publication-type="chapter" xlink:type="simple"><person-group person-group-type="author"><name name-style="western"><surname>Golub</surname><given-names>V. B.</given-names></name></person-group><year>1988</year><chapter-title>Fam. <tp:taxon-name><tp:taxon-name-part taxon-name-part-type="family">Tingidae</tp:taxon-name-part></tp:taxon-name>.</chapter-title><person-group person-group-type="editor"><name name-style="western"><surname>Lehr</surname><given-names>P. A.</given-names></name></person-group><source>Key to the insects of the Far East of the USSR, Vol. 2: <tp:taxon-name><tp:taxon-name-part taxon-name-part-type="suborder">Homoptera</tp:taxon-name-part></tp:taxon-name> and <tp:taxon-name><tp:taxon-name-part taxon-name-part-type="suborder">Heteroptera</tp:taxon-name-part></tp:taxon-name></source><publisher-name>Nauka Publishing House</publisher-name><publisher-loc>Leningrad</publisher-loc><size units="page">857–869</size><comment content-type="language">Russian</comment></element-citation></ref><ref id="B6510888"><element-citation xmlns:xlink="http://www.w3.org/1999/xlink" publication-type="chapter" xlink:type="simple"><person-group person-group-type="author"><name name-style="western"><surname>Péricart</surname><given-names>J.</given-names></name><name name-style="western"><surname>Golub</surname><given-names>V. B.</given-names></name></person-group><year>1996</year><chapter-title>Superfamily <tp:taxon-name><tp:taxon-name-part taxon-name-part-type="superfamily">Tingoidea</tp:taxon-name-part></tp:taxon-name> Laporte, 1832</chapter-title><person-group person-group-type="editor"><name name-style="western"><surname>Aukema</surname><given-names>B.</given-names></name><name name-style="western"><surname>Rieger</surname><given-names>C.</given-names></name></person-group><source>Catalogue of the <tp:taxon-name><tp:taxon-name-part taxon-name-part-type="suborder">Heteroptera</tp:taxon-name-part></tp:taxon-name> of the Palaearctic Region. Vol. 2, <tp:taxon-name><tp:taxon-name-part taxon-name-part-type="infraorder">Cimicomorpha</tp:taxon-name-part></tp:taxon-name> I</source><publisher-name>The Netherlands Entomological Society</publisher-name><publisher-loc>Amsterdam</publisher-loc><size units="page">3–78</size><isbn>90-71912-15-9</isbn></element-citation></ref><ref id="B6510909"><element-citation xmlns:xlink="http://www.w3.org/1999/xlink" publication-type="article" xlink:type="simple"><person-group person-group-type="author"><name name-style="western"><surname>Rédei</surname><given-names>D.</given-names></name><name name-style="western"><surname>Harmat</surname><given-names>B.</given-names></name><name name-style="western"><surname>Hufnagel</surname><given-names>G.</given-names></name></person-group><year>2004</year><article-title>Ecology of the <italic><tp:taxon-name><tp:taxon-name-part taxon-name-part-type="genus" reg="Acalypta">Acalypta</tp:taxon-name-part></tp:taxon-name></italic> species occurring in Hungary (<tp:taxon-name><tp:taxon-name-part taxon-name-part-type="class">Insecta</tp:taxon-name-part></tp:taxon-name>: <tp:taxon-name><tp:taxon-name-part taxon-name-part-type="suborder">Heteroptera</tp:taxon-name-part></tp:taxon-name>: <tp:taxon-name><tp:taxon-name-part taxon-name-part-type="family">Tingidae</tp:taxon-name-part></tp:taxon-name>). Data to the knowledge on the ground-living <tp:taxon-name><tp:taxon-name-part taxon-name-part-type="suborder">Heteroptera</tp:taxon-name-part></tp:taxon-name> of Hungary, № 3</article-title><source>Applied Ecology and Environmental Research</source><volume>2</volume><fpage>73</fpage><lpage>91</lpage><pub-id pub-id-type="doi">10.15666/aeer/03073090</pub-id></element-citation></ref><ref id="B6510918"><element-citation xmlns:xlink="http://www.w3.org/1999/xlink" publication-type="book" xlink:type="simple"><person-group person-group-type="author"><name name-style="western"><surname>Rintala</surname><given-names>T.</given-names></name><name name-style="western"><surname>Rinne</surname><given-names>V.</given-names></name></person-group><year>2011</year><source>Suomen Luteet. 2. painos</source><publisher-name>Hyönteistarvike TIBIALE Oy</publisher-name><publisher-loc>Helsinki</publisher-loc><size units="page">352</size><comment content-type="language">Swedish</comment><isbn>978-952-67-5440-6</isbn></element-citation></ref><ref id="B6510806"><element-citation xmlns:xlink="http://www.w3.org/1999/xlink" publication-type="book" xlink:type="simple"><person-group person-group-type="author"><name name-style="western"><surname>Aukema</surname><given-names>B.</given-names></name><name name-style="western"><surname>Rieger</surname><given-names>C.</given-names></name><name name-style="western"><surname>Rabitsch</surname><given-names>W.</given-names></name></person-group><year>2013</year><source>Catalogue of the <tp:taxon-name><tp:taxon-name-part taxon-name-part-type="suborder">Heteroptera</tp:taxon-name-part></tp:taxon-name> of the Palaearctic Region. Vol. 6, Supplement</source><publisher-name>The Netherlands Entomological Society</publisher-name><publisher-loc>Amsterdam</publisher-loc><size units="page">629</size><isbn>978-90-71912-35-1</isbn></element-citation></ref><ref id="B6510822"><element-citation xmlns:xlink="http://www.w3.org/1999/xlink" publication-type="article" xlink:type="simple"><person-group person-group-type="author"><name name-style="western"><surname>Cho</surname><given-names>G.</given-names></name><name name-style="western"><surname>Kim</surname><given-names>W.</given-names></name><name name-style="western"><surname>Kwon</surname><given-names>Y. S.</given-names></name><name name-style="western"><surname>Lee</surname><given-names>S.</given-names></name></person-group><year>2020</year><article-title>Check list of lace bugs (<tp:taxon-name><tp:taxon-name-part taxon-name-part-type="order">Hemiptera</tp:taxon-name-part></tp:taxon-name>: <tp:taxon-name><tp:taxon-name-part taxon-name-part-type="family">Tingidae</tp:taxon-name-part></tp:taxon-name>) of Korea</article-title><source>Journal of Asia-Pacific Entomology</source><volume>23</volume><issue>3</issue><fpage>736</fpage><lpage>745</lpage><pub-id pub-id-type="doi">10.1016/j.aspen.2020.04.005</pub-id></element-citation></ref></ref-list></tp:taxon-treatment>
